# Supplementary material for: Beewatching: A Project for Monitoring Bees through Photos
Source: Insects. 2021 Sep 18;12(9):841. doi: 10.3390/insects12090841 (PMC8467517; doi:10.3390/insects12090841)
Supplement: Supplementary file 1 [file insects-12-00841-s001.zip]

Archive with 1 entries (1 files):
- Supplementary Plants.xlsx
