# Supplementary material for: Beewatching: A Project for Monitoring Bees through Photos
Source: Insects. 2021 Sep 18;12(9):841. doi: 10.3390/insects12090841 (PMC8467517; doi:10.3390/insects12090841)
Supplement: Supplementary file 1 [file insects-12-00841-s001.zip › Supplementary Plants.xlsx]

## Sheet:  Plant cathegory
FAMIGLIA	Genus	Cathegory	Subcathegory
Caprifoliaceae	Abelia	C	O
Leguminosae	Acacia	C	O		S= spontaneous
Acanthaceae	Acanthus	S			C= cultivated
Sapindaceae	Acer	S			A= Aromatic
Ranunculaceae	Aconitum	S			H= horticultural
Lamiaceae	Ajuga	S			O=ornamental
Leguminosae	Albizia	C	O
Amaryllidaceae	Allium	S+C	H
Verbenaceae	Aloysia	C	O
Plantaginaceae	Antirrhinum	S
Aizoaceae	Aptenia	S
Ranunculaceae	Aquilegia	S
Apocynaceae	Araujia	C	O
Xanthorrhoeaceae	Asphodelus	S
Compositae	Aster	S+C	O
Lamiaceae	Ballota	S
Compositae	Bellis	S
Berberidaceae	Berberis	S
Boraginaceae	Borago	S
Nyctaginaceae	Bougainvillea	C	O
Brassicaceae	Brassica/Sinapis	S
Cucurbitaceae	Bryonia	S
Brassicaceae	Cakile	S
Compositae	Calendula	S+C	O
Myrtaceae	Callistemon	C	O
Campanulaceae	Campanula	S
Bigoniaceae	Campsis	C	O
Capparaceae	Capparis	S
Brassicaceae	Capsella	S
Solanaceae	Capsicum	C	H
Compositae	Carduus	S
Compositae	Carlina	S
Lamiaceae	Caryopteris	C	O
Apocynaceae	Cascabela	C	O
Leguminosae	Cassia	C	O
Fagaceae	Castanea	S
Bigoniaceae	Catalpa	C	O
Rhamnaceae	Ceanothus	C	O
Amaranthaceae	Celosia	C	O
Compositae	Centaurea	S
Caprifoliaceae	Centranthus	S
Leguminosae	Cercis	S
Solanaceae	Cestrum	C	O
Rosaceae	Chaenomeles	C	O
Papaveraceae	Chelidonium	S
Compositae	Cichorium	S
Compositae	Cirsium	S
Cistaceae	Cistus	S
Rutaceae	Citrus	C	H
Lamiaceae	Clinopodium	S
Convolvulaceae	Convolvulus	S
Compositae	Cota	S
Rosaceae	Cotoneaster	S
Crassulaceae	Crassula	C	O
Rosaceae	Crataegus	S
Compositae	Crepis/Sonchus	S
Apiaceae	Crithmum	S
Cucurbitaceae	Cucurbita	C	H
Primulaceae	Cyclamen	S+C	O
Compositae	Cynara	S
Leguminosae	Cytisus	S
Rosaceae	Dasiphora	S
Aizoaceae	Delosperma	C	O
Ranunculaceae	Delphinium	S
Compositae	Dimorphotheca	C	O
Brassicaceae	Diplotaxis	S
Caprifoliaceae	Dipsacus	S
Compositae	Dittrichia	S
Leguminosae	Dorycnium	S
Verbenaceae	Duranta	C	O
Compositae	Echinacea	C	O
Cactaceae	Echinocactus	C	O
Boraginaceae	Echium	S
Elaeagnaceae	Elaeagnus	C	O
Onagraceae	Epilobium	S
Ericaceae	Erica	S+C	O
Compositae	Erigeron	S
Rosaceae	Eriobotrya	C	O
Geraniaceae	Erodium	S
Brassicaceae	Eruca	S
Apiaceae	Eryngium	S
Euphorbiaceae	Euphorbia	S
Myrtaceae	Feijoa	C	O
Apiaceae	Foeniculum	C	H
Rosaceae	Fragaria	C	H
Compositae	Gazania	C	O
Lamiaceae	Glechoma	S
Plantaginaceae	Globularia	S
Araliaceae	Hedera	S
Leguminosae	Hedysarum	S
Compositae	Helianthus	C	H
Ranunculaceae	Helleborus	S
Brassicaceae	Hesperis	S
Malvaceae	Hibiscus	C	O
Leguminosae	Hippocrepis	S
Lamiaceae	Horminum	S
Asparagaceae	Hyacinthus	C	O
Hypericaceae	Hypericum	S
Convolvulaceae	Ipomoea	S
Iridaceae	Iris	S+C	O
Malvaceae	Lagunaria	C	O
Lamiaceae	Lamium	S
Verbenaceae	Lantana	C	O
Lamiaceae	Lavandula	S+C	A
Campanulaceae	Legousia	S
Myrtaceae	Leptospermum	C	O
Compositae	Leucanthemum	S
Oleaceae	Ligustrum	S
Plantaginaceae	Linaria	S
Caprifoliaceae	Lonicera	S
Leguminosae	Lotus	S
Solanaceae	Lycium	S
Lythraceae	Lytrhum	S
Berberidaceae	Mahonia	C	O
Rosaceae	Malus	C	H
Malvaceae	Malva	S
Lamiaceae	Marrubium	S
Leguminosae	Medicago	S
Leguminosae	Melilotus	S
Lamiaceae	Mentha	S+C	A
Nyctaginaceae	Mirabilis	C	O
Asparagaceae	Muscari	S
Amaryllidaceae	Narcissus	S
Brassicaceae	Nasturtium	S
Apocynaceae	Nerium	S
Ranunculaceae	Nigella	S
Lamiaceae	Ocimum	C	A
Cactaceae	Opuntia	C	O
Asparagaceae	Ornithogalum	S
Orobanchaceae	Orobanche	S
Compositae	Osteospermum	C	O
Oxalidaceae	Oxalis	C	O
Paeoniaceae	Paeonia	C	O
Papaveraceae	Papaver	S
Leguminosae	Parkinsonia	C	O
Passifloraceae	Passiflora	C	O
Compositae	Pericallis	C	O
Solanaceae	Petunia	C	O
Boraginaceae	Phacelia	C	O
Lamiaceae	Phlomis	S
Rosaceae	Photinia	C	O
Verbenaceae	Phyla	S
Pittosporaceae	Pittosporum	C	O
Campanulaceae	Platycodon	C	O
Plumbaginaceae	Plumbago	S
Polygalaceae	Polygala	S
Portulacaceae	Portulaca	C	O
Rosaceae	Potentilla	S
Lamiaceae	Prunella	S
Rosaceae	Prunus	S+C	H
Compositae	Pulicaria	S
Boraginaceae	Pulmonaria	S
Lythraceae	Punica	C	O
Rosaceae	Pyracantha	S
Ranunculaceae	Ranunculus	S
Brassicaceae	Raphanus	S
Ericaceae	Rhododendron	S
Rosaceae	Rosa	S+C	O
Rosaceae	Rubus	S
Compositae	Rudbeckia	C	O
Rutaceae	Ruta	S
Lamiaceae	Salvia	S+C	A
Caprifoliaceae	Scabiosa/Knautia	S
Compositae	Scolymus	S
Crassulaceae	Sedum	S
Compositae	Senecio	S
Orchidaceae	Serapias	S
Solanaceae	Solandra	C	O
Lamiaceae	Stachys	S
Leguminosae	Styphnolobium	C	O
Caprifoliaceae	Symphoricarpos	C	O
Boraginaceae	Symphytum	S
Oleaceae	Syringa	C	O
Compositae	Taraxacum	S
Bigoniaceae	Tecoma	C	O
Lamiaceae	Teucrium	S
Malvaceae	Tilia	S
Apocynaceae	Trachelospermum	C	O
Compositae	Tragopogon	S
Leguminosae	Trifolium	S
Compositae	Urospermum	S
Scrophulariaceae	Verbascum	S
Verbenaceae	Verbena	S
Plantaginaceae	Veronica	S
Adoxaceae	Viburnum	S
Leguminosae	Vicia	S
Apocynaceae	Vinca	S
Lamiaceae	Vitex	S
Leguminosae	Wisteria	C	O
Araceae	Zantedeschia	C	O

## Sheet: Plant family
Family	n.	%
Compositae	27	14.2105
Lamiaceae	17	8.94737
Fabaceae	16	8.42105
Rosaceae	13	6.84211
Brassicaceae	8	4.21053
Caprifoliaceae	6	3.15789
Ranunculaceae	6	3.15789
Apocynaceae	5	2.63158
Boraginaceae	5	2.63158
Solanaceae	5	2.63158
Verbenaceae	5	2.63158
Malvaceae	4	2.10526
Plantaginaceae	4	2.10526
Apiaceae	3	1.57895
Asparagaceae	3	1.57895
Bigoniaceae	3	1.57895
Campanulaceae	3	1.57895
Myrtaceae	3	1.57895
Aizoaceae	2	1.05263
Amaryllidaceae	2	1.05263
Berberidaceae	2	1.05263
Cactaceae	2	1.05263
Convolvulaceae	2	1.05263
Crassulaceae	2	1.05263
Cucurbitaceae	2	1.05263
Ericaceae	2	1.05263
Lythraceae	2	1.05263
Nyctaginaceae	2	1.05263
Oleaceae	2	1.05263
Papaveraceae	2	1.05263
Rutaceae	2	1.05263
Acanthaceae	1	0.526316
Adoxaceae	1	0.526316
Amaranthaceae	1	0.526316
Araceae	1	0.526316
Araliaceae	1	0.526316
Capparaceae	1	0.526316
Cistaceae	1	0.526316
Elaeagnaceae	1	0.526316
Euphorbiaceae	1	0.526316
Fagaceae	1	0.526316
Geraniaceae	1	0.526316
Hypericaceae	1	0.526316
Iridaceae	1	0.526316
Onagraceae	1	0.526316
Orchidaceae	1	0.526316
Orobanchaceae	1	0.526316
Oxalidaceae	1	0.526316
Paeoniaceae	1	0.526316
Passifloraceae	1	0.526316
Pittosporaceae	1	0.526316
Plumbaginaceae	1	0.526316
Polygalaceae	1	0.526316
Portulacaceae	1	0.526316
Primulaceae	1	0.526316
Rhamnaceae	1	0.526316
Sapindaceae	1	0.526316
Scrophulariaceae	1	0.526316
Xanthorrhoeaceae	1	0.526316
	190

## Sheet: Network data
	Aglaoapis	Amegilla	Andrena	Anthidiellum	Anthidium	Anthophora	Apis	Bombus	Ceratina	Coelioxys	Colletes	Dasypoda	Epeolus	Eucera	Habropoda	Halictus	Heriades	Hylaeus	Icteranthidium	Lasioglossum	Megachile	Melecta	Melitta	Nomada	Nomioides	Osmia	Pasites	Pseudoanthidium	Rhodanthidium	Sphecodes	Stelis	Tetralonia	Tetraloniella	Thyreus	Trachusa	Xylocopa
Abelia	0	0	0	0	0	0	0	1	0	0	0	0	0	0	0	0	0	0	0	0	0	0	0	0	0	0	0	0	0	0	0	0	0	0	0	0
Acacia	0	0	0	0	0	0	1	0	0	0	0	0	0	0	0	0	0	0	0	0	0	0	0	0	0	0	0	0	0	0	0	0	0	0	0	0
Acanthus	0	0	0	0	0	0	0	0	0	0	0	0	0	0	0	0	0	0	0	0	0	0	0	0	0	0	0	0	0	0	0	0	0	0	0	1
Acer	0	0	1	0	0	0	0	0	0	0	0	0	0	0	0	0	0	0	0	0	0	0	0	0	0	0	0	0	0	0	0	0	0	0	0	0
Aconitum	0	0	0	0	0	0	0	1	0	0	0	0	0	0	0	0	0	0	0	0	0	0	0	0	0	0	0	0	0	0	0	0	0	0	0	0
Ajuga	0	0	0	0	0	0	0	1	0	0	0	0	0	0	0	0	0	0	0	0	0	0	0	1	0	0	0	0	0	0	0	0	0	0	0	0
Albizia	0	0	0	0	0	0	1	0	0	0	0	0	0	0	0	0	0	0	0	0	0	0	0	0	0	0	0	0	0	0	0	0	0	0	0	0
Allium	0	0	0	0	0	0	0	1	0	0	0	0	0	1	0	1	0	1	0	2	3	0	0	0	0	0	0	0	0	0	0	0	0	0	0	0
Aloysia	0	0	0	0	0	0	0	0	0	0	0	0	0	0	0	0	0	0	0	0	0	0	0	0	0	0	0	0	0	0	0	0	0	0	0	1
Antirrhinum	0	0	0	0	0	0	0	0	0	0	0	0	0	0	0	0	0	0	0	0	0	0	0	0	0	0	0	0	0	0	0	0	0	0	0	2
Aptenia	0	0	0	0	0	0	0	1	0	0	0	0	0	0	0	0	0	0	0	0	0	0	0	0	0	0	0	0	0	0	0	0	0	0	0	0
Aquilegia	0	0	0	0	0	0	0	1	0	0	0	0	0	0	0	0	0	0	0	0	0	0	0	0	0	0	0	0	0	0	0	0	0	0	0	0
Araujia	0	0	0	0	0	0	1	0	0	0	0	0	0	0	0	0	0	0	0	0	0	0	0	0	0	0	0	0	0	0	0	0	0	0	0	0
Asphodelus	0	0	0	0	0	0	0	2	0	0	0	0	0	0	0	0	0	0	0	0	0	0	0	0	0	0	0	0	0	0	0	0	0	0	0	1
Aster	0	0	0	0	0	0	1	0	0	0	0	0	0	0	0	0	0	0	0	0	0	0	0	0	0	1	0	0	0	0	0	0	0	0	0	0
Ballota	0	0	0	0	0	0	0	2	0	0	0	0	0	0	0	0	0	0	0	0	0	0	0	0	0	0	0	0	0	0	0	0	0	0	0	0
Bellis	0	0	0	0	0	0	2	0	0	0	0	0	0	0	0	0	0	0	0	1	0	0	0	1	0	1	0	0	0	0	0	0	0	0	0	0
Berberis	0	0	1	0	0	0	0	0	0	0	0	0	0	0	0	0	0	0	0	0	0	0	0	0	0	0	0	0	0	0	0	0	0	0	0	0
Borago	0	0	0	0	0	1	3	1	0	0	0	0	0	2	1	0	0	0	0	0	0	2	0	0	0	1	0	0	0	0	0	0	0	0	0	3
Bougainvillea	0	1	0	0	0	0	0	0	0	0	0	0	0	0	0	0	0	0	0	0	0	0	0	0	0	0	0	0	0	0	0	0	0	0	0	1
Brassica/Sinapis	0	0	10	0	0	1	0	2	0	0	0	0	0	2	0	1	0	0	0	3	0	1	0	1	0	1	0	0	0	0	0	0	0	0	0	0
Bryonia	0	0	1	0	0	0	0	0	0	0	0	0	0	0	0	0	0	0	0	0	0	0	0	0	0	0	0	0	0	0	0	0	0	0	0	0
Cakile	0	0	0	0	0	0	0	2	0	0	0	0	0	0	0	0	0	0	0	0	0	0	0	0	0	0	0	0	0	0	0	0	0	0	0	0
Calendula	0	0	0	0	0	0	0	0	0	0	0	0	0	0	0	2	0	0	0	0	0	0	0	0	0	0	0	0	0	0	0	0	0	0	0	0
Callistemon	0	0	0	0	0	0	1	0	0	0	0	0	0	0	0	0	0	0	0	0	0	0	0	0	0	0	0	0	0	0	0	0	0	0	0	0
Campanula	0	0	1	0	0	0	1	1	0	0	0	0	0	0	0	0	0	0	0	0	0	0	0	0	0	0	0	0	0	0	0	0	0	0	0	1
Campsis	0	0	0	0	0	0	1	0	0	0	0	0	0	0	0	0	0	0	0	0	0	0	0	0	0	0	0	0	0	0	0	0	0	0	0	0
Capparis	0	0	0	0	0	0	0	0	0	0	0	0	0	0	0	0	0	0	0	0	0	0	0	0	0	0	0	0	0	0	0	0	0	0	0	1
Capsella	0	0	1	0	0	0	0	0	0	0	0	0	0	0	0	0	0	0	0	0	0	0	0	0	0	0	0	0	0	0	0	0	0	0	0	0
Capsicum	0	0	0	0	0	0	0	0	0	0	0	0	0	0	0	0	0	0	0	1	0	0	0	0	0	0	0	0	0	0	0	0	0	0	0	0
Carduus	0	0	0	0	0	0	0	12	0	0	0	0	0	0	0	2	0	0	0	1	0	0	0	0	0	0	0	0	0	0	0	0	0	0	0	1
Carlina	0	0	0	0	0	0	1	3	0	0	0	0	0	0	0	0	0	0	0	0	1	0	0	0	0	0	0	0	0	0	0	0	0	0	0	0
Caryopteris	0	0	0	0	0	0	0	0	0	0	0	0	0	0	0	0	0	0	0	1	0	0	0	0	0	0	0	0	0	0	0	0	0	0	0	0
Cascabela	0	0	0	0	0	0	0	1	0	0	0	0	0	0	0	0	0	0	0	0	0	0	0	0	0	0	0	0	0	0	0	0	0	0	0	1
Cassia	0	0	0	0	0	0	0	2	0	0	0	0	0	0	0	0	0	0	0	0	0	0	0	0	0	0	0	0	0	0	0	0	0	0	0	0
Castanea	0	0	0	0	0	0	1	0	0	0	0	0	0	0	0	0	0	0	0	0	0	0	0	0	0	0	0	0	0	0	0	0	0	0	0	0
Catalpa	0	0	0	0	1	0	0	0	0	0	0	0	0	0	0	0	0	0	0	0	0	0	0	0	0	0	0	0	0	0	0	0	0	0	0	1
Ceanothus	0	0	0	0	0	0	1	0	0	0	0	0	0	0	0	0	0	0	0	0	0	0	0	0	0	0	0	0	0	0	0	0	0	0	0	0
Celosia	0	0	0	0	0	0	1	0	0	0	0	0	0	0	0	0	0	0	0	0	0	0	0	0	0	0	0	0	0	0	0	0	0	0	0	0
Centaurea	1	0	0	0	0	0	2	4	0	1	0	0	0	0	0	5	0	0	0	3	0	0	0	0	0	0	0	0	0	0	1	0	0	0	0	0
Centranthus	0	0	0	0	0	1	0	0	0	0	0	0	0	0	0	0	0	0	0	0	0	1	0	0	0	0	0	0	0	0	0	0	0	0	0	0
Cercis	0	0	0	0	0	1	0	1	0	0	0	0	0	0	3	0	0	0	0	0	1	1	0	0	0	0	0	0	0	0	0	0	0	0	0	2
Cestrum	0	0	0	0	0	0	0	0	0	0	0	0	0	0	0	0	0	0	0	0	0	0	0	0	0	0	0	0	0	0	0	0	0	0	0	1
Chaenomeles	0	0	0	0	0	0	1	1	0	0	0	0	0	0	0	0	0	0	0	0	0	0	0	0	0	0	0	0	0	0	0	0	0	0	0	0
Chelidonium	0	0	1	0	0	0	0	0	0	0	0	0	0	0	0	0	0	0	0	0	0	0	0	0	0	0	0	0	0	0	0	0	0	0	0	0
Cichorium	0	0	0	0	0	0	0	0	0	0	0	0	0	6	0	0	0	0	0	2	0	0	0	0	0	0	0	0	0	0	0	0	0	0	0	0
Cirsium	0	0	1	0	0	0	1	3	0	0	0	0	0	0	0	2	0	0	0	0	0	0	0	0	0	0	0	0	0	0	0	0	0	0	0	0
Cistus	0	0	1	0	0	0	0	0	0	0	0	0	0	0	0	0	0	0	0	0	0	0	0	0	0	0	0	0	0	0	0	0	0	0	0	0
Citrus	0	0	0	0	0	0	2	3	0	0	0	0	0	0	0	0	0	0	0	0	0	0	0	0	0	0	0	0	0	0	0	0	0	0	0	0
Clinopodium	0	0	0	0	1	0	0	0	0	0	0	0	0	0	0	0	0	0	0	0	0	0	0	0	0	0	0	0	0	0	0	0	0	0	0	0
Convolvulus	0	0	0	0	0	0	0	0	1	0	0	0	0	1	0	0	0	0	0	2	0	0	0	0	0	0	0	0	0	0	0	0	0	0	0	0
Cota	0	0	0	0	0	0	0	0	0	0	0	0	0	0	0	0	1	0	0	0	0	0	0	0	0	0	0	0	0	0	0	0	0	0	0	0
Cotoneaster	0	0	1	0	0	0	1	0	0	0	0	0	0	0	0	0	0	0	0	0	0	0	0	0	0	0	0	0	0	0	0	0	0	0	0	0
Crassula	0	0	0	0	0	0	1	0	0	0	0	0	0	0	0	0	0	0	0	0	0	0	0	0	0	0	0	0	0	0	0	0	0	0	0	1
Crataegus	0	0	0	0	0	0	1	0	0	0	0	0	0	0	0	0	0	0	0	0	0	0	0	0	0	0	0	0	0	0	0	0	0	0	0	0
Crepis/Sonchus	0	0	7	0	0	0	3	0	0	0	0	0	0	1	0	5	0	0	0	4	1	0	0	0	0	0	0	0	1	0	0	0	0	0	0	0
Crithmum	0	0	0	0	0	0	0	0	0	0	0	0	0	0	0	0	0	1	0	1	0	0	0	0	1	0	0	0	0	0	0	0	0	0	0	0
Cucurbita	0	0	0	0	0	0	1	0	0	0	0	0	0	0	0	0	0	0	0	0	0	0	0	0	0	0	0	0	0	0	0	0	0	0	0	0
Cyclamen	0	0	0	0	0	0	0	3	0	0	0	0	0	0	0	0	0	0	0	0	0	0	0	0	0	0	0	0	0	0	0	0	0	0	0	0
Cynara	0	0	0	0	0	0	1	1	0	0	0	0	0	0	0	2	0	0	0	0	0	0	0	0	0	0	0	0	0	0	0	0	0	0	0	3
Cytisus	0	0	0	0	0	0	0	0	0	0	0	0	0	0	0	0	0	0	0	0	0	0	0	0	0	0	0	0	0	0	0	0	0	0	0	1
Dasiphora	0	0	0	0	0	0	1	0	0	0	0	0	0	0	0	0	0	0	0	0	0	0	0	0	0	0	0	0	0	0	0	0	0	0	0	0
Delosperma	0	0	0	0	0	0	0	1	0	0	0	0	0	0	0	0	0	0	0	0	0	0	0	0	0	0	0	0	0	0	0	0	0	0	0	2
Delphinium	0	0	0	0	0	0	0	1	0	0	0	0	0	0	0	0	0	0	0	0	0	0	0	0	0	0	0	0	0	0	0	0	0	0	0	0
Dimorphoteca	0	0	0	0	0	0	0	0	0	0	0	0	0	1	0	0	0	0	0	0	0	0	0	0	0	0	0	0	0	0	0	0	0	0	0	0
Diplotaxis	0	0	1	0	0	0	0	0	0	0	0	0	0	0	0	1	0	0	0	0	0	0	0	0	0	0	0	0	0	0	0	0	0	0	0	0
Dipsacus	0	0	0	0	0	0	0	1	0	0	0	0	0	0	0	0	0	0	0	0	0	0	0	0	0	0	0	0	0	0	0	0	0	0	0	0
Dittrichia	0	0	0	0	0	0	0	1	0	0	0	0	0	0	0	0	0	0	0	0	0	0	0	0	0	0	0	0	0	0	0	0	0	0	0	0
Dorycnium	0	0	1	0	0	0	0	1	0	0	0	0	0	0	0	0	0	0	0	0	0	0	0	0	0	0	0	0	0	0	0	0	0	0	0	0
Duranta	0	1	0	0	4	0	4	2	0	0	0	0	0	0	0	0	0	0	0	0	0	0	0	0	0	0	0	0	0	0	0	0	0	0	0	0
Echinacea	0	0	0	0	0	0	0	1	0	0	0	0	0	0	0	1	0	0	0	0	0	0	0	0	0	0	0	0	0	0	0	0	0	0	0	0
Echinocactus	0	0	0	0	0	0	0	0	0	0	0	0	0	0	0	1	0	0	0	0	0	0	0	0	0	0	0	0	0	0	0	0	0	0	0	0
Echium	0	0	0	0	1	0	0	4	1	0	0	1	0	1	0	0	0	1	0	1	0	0	0	0	0	0	0	0	0	0	0	0	0	0	0	1
Elaeagnus	0	0	0	0	0	0	1	0	0	0	0	0	0	0	0	0	0	0	0	0	0	0	0	0	0	0	0	0	0	0	0	0	0	0	0	0
Epilobium	0	0	0	0	0	0	1	0	0	0	0	0	0	0	0	0	0	0	0	1	0	0	0	0	0	0	0	0	0	0	0	0	0	0	0	0
Erica	0	0	0	0	0	0	1	0	0	0	0	0	0	0	0	0	0	0	0	0	0	0	0	0	0	0	0	0	0	0	0	0	0	0	0	0
Erigeron	0	0	0	0	0	0	1	0	0	0	0	0	0	0	0	0	0	0	0	0	0	0	0	0	0	0	0	0	0	0	0	0	0	0	0	0
Eriobotrya	0	0	0	0	0	0	1	0	0	0	0	0	0	0	0	0	0	0	0	0	0	0	0	0	0	0	0	0	0	0	0	0	0	0	0	0
Erodium	0	0	1	0	0	0	0	0	0	0	0	0	0	0	0	0	0	0	0	0	0	0	0	0	0	0	0	0	0	0	0	0	0	0	0	0
Eruca	0	0	2	0	0	1	0	3	0	0	0	0	0	0	0	0	0	0	0	0	0	0	0	0	0	0	0	0	0	0	0	0	0	0	0	0
Eryngium	0	0	0	0	0	0	0	2	0	0	1	0	0	0	0	2	0	0	0	1	0	0	0	0	0	0	0	0	0	0	0	0	0	0	0	0
Euphorbia	0	0	1	0	0	0	0	0	0	0	0	0	0	0	0	0	0	0	0	0	0	0	0	2	0	0	0	0	0	0	0	0	0	0	0	0
Feijoa	0	0	0	0	0	0	0	0	0	0	0	0	0	0	0	0	0	0	0	1	0	0	0	0	0	0	0	0	0	0	0	0	0	0	0	0
Fragaria	0	0	1	0	0	0	0	1	0	0	0	0	0	0	0	0	0	0	0	1	0	0	0	0	0	0	0	0	0	0	0	0	0	0	0	0
Gazania	0	0	0	0	0	0	0	0	0	0	0	0	0	0	0	0	0	0	0	0	1	0	0	0	0	0	0	0	0	0	0	0	0	0	0	0
Glechoma	0	0	0	0	0	0	0	1	0	0	0	0	0	0	0	0	0	0	0	0	0	0	0	0	0	0	0	0	0	0	0	0	0	0	0	0
Globularia	0	0	0	0	0	0	0	0	0	0	0	0	0	0	0	1	0	0	0	0	0	0	0	0	0	0	0	0	0	0	0	0	0	0	0	0
Hedera	0	0	0	0	0	0	1	0	0	0	0	0	0	0	0	0	0	0	0	0	0	0	0	0	0	0	0	0	0	0	0	0	0	0	0	0
Hedysarum	0	0	0	0	0	0	0	1	0	0	0	0	0	0	0	0	0	0	0	0	0	0	0	0	0	0	0	0	0	0	0	0	0	0	0	0
Helianthus	0	0	0	0	0	0	1	3	0	0	0	0	0	0	0	5	0	0	0	0	0	0	0	0	0	0	0	0	0	0	0	0	0	0	2	1
Helleborus	0	0	0	0	0	0	0	1	0	0	0	0	0	0	0	0	0	0	0	0	0	0	0	0	0	0	0	0	0	0	0	0	0	0	0	0
Hesperis	0	0	0	0	0	1	0	0	0	0	0	0	0	0	0	0	0	0	0	0	0	0	0	0	0	0	0	0	0	0	0	0	0	0	0	0
Hibiscus	0	1	0	0	0	0	3	2	0	0	0	0	0	0	0	1	0	0	0	0	0	0	0	0	0	0	0	0	0	0	0	0	1	0	0	1
Hippocrepis	0	0	0	0	0	0	0	1	0	0	0	0	0	0	0	0	0	0	0	0	0	0	0	0	0	0	0	0	0	0	0	0	0	0	0	0
Horminum	0	0	0	0	0	0	0	1	0	0	0	0	0	0	0	0	0	0	0	0	0	0	0	0	0	0	0	0	0	0	0	0	0	0	0	0
Hyacinthus	0	0	0	0	0	0	0	0	0	0	0	0	0	0	0	0	0	0	0	0	0	0	0	0	0	1	0	0	0	0	0	0	0	0	0	0
Hypericum	0	0	0	0	0	0	1	1	0	0	0	0	0	0	0	0	0	0	0	0	0	0	1	0	0	0	0	0	0	0	0	0	0	0	0	0
Ipomoea	0	0	0	0	0	0	0	0	0	0	0	0	0	0	0	0	0	0	0	0	0	0	0	0	0	0	0	0	0	0	0	0	0	0	0	1
Iris	0	0	0	0	0	0	1	0	0	0	0	0	0	0	0	0	0	0	0	0	0	0	0	0	0	0	0	0	0	0	0	0	0	0	0	1
Lagunaria	0	0	0	0	0	0	1	0	0	0	0	0	0	0	0	0	0	0	0	0	0	0	0	0	0	0	0	0	0	0	0	0	0	0	0	0
Lamium	0	0	0	0	0	1	3	9	0	0	0	0	0	0	0	0	0	0	0	0	0	0	0	0	0	0	0	0	0	0	0	0	0	0	0	0
Lantana	0	12	0	0	8	0	5	2	0	0	0	0	0	0	0	6	0	0	0	0	0	0	0	0	0	0	0	0	1	0	0	0	0	2	0	2
Lavandula	0	3	0	1	9	1	7	8	0	1	0	0	0	0	0	1	0	0	0	0	11	1	0	0	0	1	0	0	1	0	0	0	0	2	0	1
Legousia	0	0	0	0	0	0	0	0	0	0	0	0	0	0	0	0	0	0	0	1	0	0	0	0	0	0	0	0	0	0	0	0	0	0	0	0
Leptospermum	0	0	0	0	0	1	0	0	0	0	0	0	0	0	0	0	0	0	0	0	0	0	0	0	0	0	0	0	0	0	0	0	0	0	0	0
Leucanthemum	0	0	1	0	0	0	0	0	0	0	2	0	0	0	0	0	0	0	0	1	0	0	0	0	0	1	0	0	0	0	0	0	0	0	0	0
Ligustrum	0	0	0	0	0	0	7	0	0	0	0	0	0	0	0	1	0	0	0	0	0	0	0	0	0	0	0	0	0	0	0	0	0	0	0	0
Linaria	0	0	0	0	0	0	0	1	0	0	0	0	0	0	0	0	0	0	0	0	0	0	0	0	0	0	0	0	0	0	0	0	0	0	0	0
Lonicera	0	0	0	0	0	0	0	3	0	0	0	0	0	0	0	0	0	0	0	0	0	0	0	0	0	0	0	0	0	0	0	0	0	0	0	0
Lotus	0	0	0	0	0	0	0	0	0	0	0	0	0	0	0	0	0	0	0	0	2	0	0	0	0	0	0	0	0	0	0	0	0	0	0	0
Lycium	0	0	0	0	0	0	0	1	0	0	0	0	0	0	0	0	0	0	0	0	0	0	0	0	0	0	0	0	0	0	0	0	0	0	0	0
Lytrhum	0	0	0	0	2	0	0	1	0	0	0	0	0	0	0	0	0	0	0	0	0	0	0	0	0	0	0	0	0	0	0	0	0	0	0	0
Mahonia	0	0	0	0	0	0	0	0	0	0	1	0	0	0	0	0	0	0	0	0	0	0	0	0	0	0	0	0	0	0	0	0	0	0	0	1
Malus	0	0	0	0	0	0	1	0	0	0	0	0	0	0	0	0	0	0	0	0	0	0	0	0	0	0	0	0	0	0	0	0	0	0	0	0
Malva	0	0	0	0	0	0	0	0	1	0	0	0	0	0	0	0	0	0	0	0	0	1	0	0	0	0	0	0	0	0	0	1	0	0	0	0
Marrubium	0	0	0	0	0	0	0	1	0	0	0	0	0	0	0	0	0	0	0	0	0	0	0	0	0	0	0	0	0	0	0	0	0	0	0	0
Medicago	0	0	1	0	0	1	0	0	0	0	0	0	0	0	0	0	0	0	0	0	0	0	0	0	0	0	0	0	0	0	0	0	0	0	0	1
Melilotus	0	0	2	0	0	0	0	0	0	0	1	0	0	0	0	0	0	0	0	0	0	0	0	1	0	0	1	0	0	0	0	0	0	0	0	0
Mentha	0	0	2	0	0	0	0	0	1	2	0	0	0	0	0	2	1	2	1	5	1	0	0	0	0	0	0	0	0	1	0	0	0	0	0	0
Mirabilis	0	0	0	0	0	0	0	0	0	0	0	0	0	0	0	0	0	0	0	0	0	0	0	0	0	0	0	0	0	0	0	0	0	0	0	1
Muscari	0	0	0	0	0	0	0	0	0	0	0	0	0	0	0	0	0	0	0	0	0	1	0	0	0	0	0	0	0	0	0	0	0	0	0	0
Narcissus	0	0	0	0	0	0	0	0	0	0	0	0	0	0	0	0	0	0	0	0	0	0	0	0	0	0	0	0	0	0	0	0	0	0	0	1
Nasturtium	0	0	0	0	0	0	0	0	0	0	0	0	0	0	0	0	0	0	0	1	0	0	0	0	0	0	0	0	0	0	0	0	0	0	0	0
Nerium	0	0	0	0	0	0	0	0	0	0	0	0	0	0	0	0	0	1	0	0	0	0	0	0	0	0	0	0	0	0	0	0	0	0	0	0
Nigella	0	0	0	0	0	0	0	1	0	0	0	0	0	0	0	2	0	0	0	0	0	0	0	0	0	0	0	0	0	0	0	0	0	0	0	0
Ocimum	0	0	0	0	0	0	0	0	0	0	0	0	0	0	0	1	0	0	0	0	0	0	0	0	0	0	0	0	0	0	0	0	0	0	0	0
Opuntia	0	0	0	0	0	0	1	0	0	0	0	0	0	0	0	1	0	0	0	0	0	0	0	0	0	0	0	0	0	0	0	0	0	0	0	0
Ornithogalum	0	0	0	0	0	0	1	0	0	0	0	0	0	0	0	0	0	0	0	0	0	0	0	0	0	0	0	0	0	0	0	0	0	0	0	0
Orobanche	0	0	0	0	0	0	0	1	0	0	0	0	0	0	0	0	0	0	0	0	0	0	0	0	0	0	0	0	0	0	0	0	0	0	0	0
Osteospermum	0	0	0	0	0	0	0	0	0	0	0	0	0	0	0	0	0	0	0	0	0	0	0	0	0	1	0	0	0	0	0	0	0	0	0	0
Oxalis	0	0	0	0	0	0	2	0	0	0	0	0	0	0	0	0	0	0	0	0	0	0	0	0	0	0	0	0	0	0	0	0	0	0	0	0
Paeonia	0	0	0	0	0	0	0	1	0	0	0	0	0	0	0	0	0	0	0	0	0	0	0	0	0	0	0	0	0	0	0	0	0	0	0	0
Papaver	0	0	1	0	0	0	0	0	0	0	0	0	0	1	0	0	0	0	0	0	0	0	0	0	0	0	0	0	0	0	0	0	0	0	0	0
Papaver	0	0	0	0	0	0	0	0	0	0	0	0	0	0	0	1	0	0	0	0	0	0	0	0	0	0	0	0	0	0	0	0	0	0	0	0
Parkinsonia	0	0	0	0	1	0	0	0	0	0	0	0	0	0	0	0	0	0	0	0	0	0	0	0	0	0	0	0	0	0	0	0	0	0	0	0
Passiflora	0	0	0	0	0	0	1	1	0	0	0	0	0	0	0	0	0	0	0	2	0	0	0	0	0	0	0	0	0	0	0	0	0	0	0	1
Pericallis	0	0	0	0	0	0	1	0	0	0	0	0	0	0	0	0	0	0	0	0	0	0	0	0	0	0	0	0	0	0	0	0	0	0	0	0
Petunia	0	0	0	0	0	0	0	1	0	0	0	0	0	0	0	0	0	0	0	0	0	0	0	0	0	0	0	0	0	0	0	0	0	0	0	0
Phacelia	0	0	0	0	0	0	0	0	0	0	0	0	0	0	0	0	0	0	0	0	1	0	0	0	0	0	0	0	0	0	0	0	0	0	0	0
Phlomis	0	0	0	0	0	0	0	0	0	0	0	0	0	0	0	0	0	0	0	0	0	0	0	0	0	0	0	0	0	0	0	0	0	0	0	1
Phoeniculum	0	0	0	0	0	0	1	0	0	0	0	0	0	0	0	0	0	0	0	0	0	0	0	0	0	0	0	0	0	0	0	0	0	0	0	0
Photinia	0	0	1	0	0	0	0	0	0	0	0	0	0	0	0	0	0	0	0	0	0	0	0	0	0	0	0	0	0	0	0	0	0	0	0	0
Phyla	0	1	0	0	0	0	1	1	0	0	0	0	2	0	0	1	0	0	0	0	0	0	0	0	0	0	0	0	0	0	0	0	0	0	0	0
Pittosporum	0	0	0	0	1	0	2	0	0	0	0	0	0	0	0	0	0	0	0	0	0	0	0	0	0	0	0	0	0	0	0	0	0	0	0	0
Platycodon	0	0	0	0	0	0	0	0	0	0	0	0	0	0	0	0	0	0	0	1	0	0	0	0	0	0	0	0	0	0	0	0	0	0	0	1
Plumbago	0	0	0	0	0	0	1	0	0	0	0	0	0	0	0	0	0	1	0	1	0	0	0	0	1	0	0	0	0	0	0	0	0	0	0	0
Polygala	0	0	0	0	0	0	1	0	0	0	0	0	0	0	0	0	0	0	0	0	0	0	0	0	0	0	0	0	0	0	0	0	0	0	0	1
Portulaca	0	0	0	0	0	0	0	0	1	0	0	0	0	0	0	0	0	0	0	0	0	0	0	0	0	0	0	0	0	0	0	0	0	0	0	0
Potentilla	0	0	0	0	0	0	0	0	1	0	0	0	0	0	0	1	0	0	0	1	0	0	0	0	0	0	0	0	0	0	0	0	0	0	0	0
Prunella	0	0	0	0	0	0	0	4	0	0	0	0	0	0	0	0	0	0	0	0	0	0	0	0	0	0	0	0	0	0	0	0	0	0	0	0
Prunus	0	0	5	0	0	0	13	3	0	0	0	0	0	0	0	0	0	0	0	0	0	0	0	0	0	6	0	0	0	0	0	0	0	0	0	0
Pulicaria	0	0	0	0	0	0	0	0	0	0	0	0	0	0	0	0	0	0	0	0	0	0	0	1	0	0	0	0	0	0	0	0	0	0	0	0
Pulmonaria	0	0	0	0	0	0	0	5	0	0	0	0	0	0	0	0	0	0	0	0	0	0	0	0	0	0	0	0	0	0	0	0	0	0	0	0
Punica	0	0	0	0	0	0	1	0	0	0	0	0	0	0	0	0	0	0	0	0	0	0	0	0	0	0	0	0	0	0	0	0	0	0	0	0
Pyracantha	0	0	2	0	0	0	0	0	0	0	0	0	0	0	0	0	0	0	0	0	0	0	0	1	0	0	0	0	0	0	0	0	0	0	0	0
Ranunculus	0	0	2	0	0	0	1	0	0	0	0	0	0	1	0	0	0	0	0	3	0	0	0	0	0	0	0	0	0	0	0	0	0	0	0	0
Raphanus	0	0	3	0	0	1	0	0	0	0	0	0	0	0	0	1	0	0	0	0	0	0	0	0	0	0	0	0	0	0	0	0	0	0	0	0
Rhododendron	0	0	0	0	0	0	0	1	0	0	0	0	0	0	0	0	0	0	0	0	0	0	0	0	0	0	0	0	0	0	0	0	0	0	0	0
Rosa	0	0	1	0	0	0	1	0	0	0	0	0	0	0	0	1	0	0	0	3	0	0	0	0	0	0	0	0	0	0	0	0	0	0	0	0
Rubus	0	0	3	0	5	0	1	11	0	1	0	0	0	0	0	4	0	2	2	0	5	0	0	0	0	0	0	0	0	0	0	0	0	0	0	1
Rudbeckia	0	0	0	0	0	0	0	0	0	0	0	0	0	0	0	4	0	0	0	0	0	0	0	0	0	0	0	0	0	0	0	0	0	0	0	0
Ruta	0	0	1	0	0	0	0	0	0	0	0	0	0	0	0	0	0	0	0	0	0	0	0	0	0	0	0	0	0	0	0	0	0	0	0	0
Salvia	0	0	0	0	0	2	7	9	0	0	0	0	0	0	1	0	1	0	0	0	0	4	0	0	0	3	0	0	0	0	0	0	0	0	0	3
Scabiosa/Knautia	0	0	3	0	0	0	3	4	3	0	0	0	0	2	0	5	0	0	0	0	1	0	0	1	0	0	0	2	0	0	0	0	0	1	0	1
Scolymus	0	0	0	0	0	0	0	0	0	0	0	1	0	0	0	1	0	0	0	0	0	0	0	0	0	0	0	0	0	0	0	0	0	0	0	0
Sedum	0	0	0	0	0	0	3	1	0	0	0	0	0	0	0	0	0	0	0	0	0	0	0	0	0	3	0	0	1	0	0	0	0	0	0	0
Senecio	0	0	0	0	0	0	0	1	0	0	0	0	0	0	0	0	0	0	0	0	0	0	0	0	0	0	0	0	0	0	0	0	0	0	0	0
Serapias	0	0	0	0	0	0	0	0	0	0	0	0	0	0	0	0	0	0	0	0	0	0	0	0	0	1	0	0	0	0	0	0	0	0	0	0
Solandra	0	0	0	0	0	0	0	1	0	0	0	0	0	0	0	0	0	0	0	0	0	0	0	0	0	0	0	0	0	0	0	0	0	0	0	0
Stachys	0	0	0	0	0	0	0	1	0	0	0	0	0	0	0	0	0	0	0	0	0	0	0	0	0	0	0	0	1	0	0	0	0	0	0	1
Styphnolobium	0	0	0	0	0	0	1	0	0	0	0	0	0	0	0	0	0	0	0	1	0	0	0	0	0	0	0	0	0	0	0	0	0	0	0	0
Symphoricarpos	0	0	0	0	0	0	0	0	0	0	0	0	0	0	0	0	0	0	0	0	0	0	0	0	0	0	0	0	0	0	1	0	0	0	0	0
Symphytum	0	0	0	0	0	0	0	1	0	0	0	0	0	0	0	0	0	0	0	0	0	0	0	0	0	0	0	0	0	0	0	0	0	0	0	0
Syringa	0	0	0	0	0	1	0	0	0	0	0	0	0	0	0	0	0	0	0	0	0	1	0	0	0	0	0	0	0	0	0	0	0	0	0	1
Taraxacum	0	0	3	0	0	0	8	1	0	0	0	0	0	0	0	1	0	0	0	4	0	0	0	0	0	2	0	0	0	0	0	0	0	0	0	0
Tecoma	0	0	0	0	0	0	0	1	0	0	0	0	0	0	0	0	0	0	0	0	0	0	0	0	0	0	0	0	0	0	0	0	0	0	0	0
Teucrium	0	0	0	0	0	0	1	1	0	0	0	0	0	0	0	0	0	0	0	0	0	0	0	0	0	0	0	0	0	0	0	0	0	0	0	0
Tilia	0	0	0	0	0	0	2	1	0	0	0	0	0	0	0	0	0	0	0	0	0	0	0	0	0	0	0	0	0	0	0	0	0	0	0	0
Trachelospermum	0	0	0	0	0	0	0	0	0	0	0	0	0	0	0	0	0	0	0	0	0	0	0	0	0	0	0	0	0	0	0	0	0	0	0	1
Tragopogon	0	0	0	0	0	0	0	0	0	0	0	0	0	0	0	1	0	0	0	0	0	0	0	0	0	0	0	0	0	0	0	0	0	0	0	0
Trifolium	0	0	2	0	0	0	2	10	0	0	0	0	0	2	0	0	0	0	0	0	0	0	0	0	0	0	0	0	0	0	0	0	0	0	0	0
Urospermum	0	0	0	0	0	0	0	0	0	0	0	0	0	0	0	0	0	0	0	2	0	0	0	0	0	0	0	0	0	0	0	0	0	0	0	0
Verbascum	0	0	0	0	0	0	1	0	0	0	1	0	0	0	0	0	0	0	0	0	0	0	0	0	0	0	0	0	0	0	0	0	0	0	0	0
Verbena	0	0	0	0	0	0	0	0	0	1	0	0	0	0	0	0	0	0	0	0	0	0	0	0	0	0	0	0	0	0	0	0	0	0	0	0
Veronica	0	0	0	0	0	0	0	0	0	0	0	0	0	0	0	0	0	0	0	0	0	0	0	0	0	1	0	0	0	0	0	0	0	0	0	0
Viburnum	0	0	0	0	0	0	2	0	0	0	0	0	0	0	0	0	0	0	0	0	0	0	0	0	0	1	0	0	0	0	0	0	0	0	0	0
Vicia	0	0	0	0	0	0	0	1	0	0	0	0	0	0	0	0	0	0	0	0	0	0	0	0	0	0	0	0	0	0	0	0	0	0	0	1
Vinca	0	0	0	0	0	1	0	0	0	0	0	0	0	0	0	0	0	0	0	0	0	0	0	0	0	0	0	0	0	0	0	0	0	0	0	0
Vitex	0	2	0	0	1	0	0	3	1	0	0	0	0	0	0	2	0	0	0	1	5	0	0	0	0	0	0	0	0	0	0	0	0	0	0	0
Wisteria	0	0	0	0	0	0	0	4	0	0	0	0	0	0	0	0	0	0	0	0	1	0	0	0	0	0	0	0	0	0	0	0	0	0	0	2
Zantedeschia	0		0	0	0	0	1	0	0	0	0	0	0	0	0	0	0	0	0	0	0	0	0	0	0	0	0	0	0	0	0	0	0	0	0	0
